# Supplementary material for: DNA methylation signatures associated with cardiometabolic risk factors in children from India and The Gambia: results from the EMPHASIS study
Source: Clin Epigenetics. 2022 Jan 9;14:6. doi: 10.1186/s13148-021-01213-3 (PMC8744249; doi:10.1186/s13148-021-01213-3)
Supplement: Supplementary file 1 — Additional file 1. Online supplementary tables. [file 13148_2021_1213_MOESM1_ESM.xlsx]

## Sheet: Supplementary Table 1
Supplementary Table 1: Cohort characteristics stratified by sex
	The Gambia		India
	Male	Female	Male	Female
Maternal Intervention	0.587	0.4702	0.4922	0.4456
Age (years)	9.0 (8.6-9.2)	9.1 (8.6-9.2)	5.7 (5.6-6.0)	5.8 (5.6-6.0)
WHO weight-for-age Z-score	-1.38±0.93	-1.35±0.91	-1.72±0.98	-1.76±1.06
Underweight	0.2194	0.2148	0.3974	0.4145
WHO height-for-age Z-score	-0.81±0.89	-0.79±0.83	-0.98±0.89	-1.06±1.04
BMI	14.4±1.19	14.4±1.34	13.2±1.36	13.5±1.37
Stunted	0.0903	0.0795	0.1325	0.1792
Wasted	0.2129	0.2649	0.3662	0.3714
Blood pressure
Systolic blood pressure (mmHg)	109±7.97	111±8.70	91.5±8.67	92.9±8.40
Diastolic blood pressure (mmHg)	63.3±7.50	66.0±8.47	56.2±7.26	56.0±7.79
Pulse pressure (mmHg)	45.6±7.84	45.1±7.18	35.7±6.18	51.5±10.8
OGTT
Fasting glucose	4.89±0.56	4.73±0.55	4.65±0.51	4.77±0.49
30-minute glucose	7.01±1.43	7.25±1.35	6.87±1.57	6.77±1.56
120-minute glucose	5.18±0.92	5.37±0.97	4.74±0.93	4.62±0.84
Fasting insulin (pmol/l)	18.2±12.1	20.3±11.0	30.1±38.8	28.4±37.4
30-minute insulin (pmol/l)	162±103	218±126	170±127	170±137
HOMA2-S	0.44±0.16	0.45±0.15	0.63±0.63	0.62±0.64
Insulinogenic index	11.7±47.3	4.57±12.9	12.8±61.5	8.97±40.2
Insulinogenic index adjusted for HOMA-S	29.3±126	11.2±32.1	29.5±152	20.7±103
Blood lipids
Triglycerides (mmol/l)	0.60±0.21	0.65±0.24	0.92±0.35	0.88±0.34
HDL-C (mmol/l)	1.20±0.28	1.16±0.33	1.02±0.23	1.03±0.23
LDL-C (mmol/l)	2.06±0.59	2.32±0.58	2.35±0.64	2.26±0.61
Figures are either median (IQR) or mean±sd unless otherwise specified. Stunted defined as height < -2 SD below WHO height-for-age reference mean. Wasted defined as < -2 SD below WHO reference BMI-for-age mean. WHO = World Health Organisation; BMI = Body Mass Index; OGTT = Oral Glucose Tolerance Test; HOMA2-S = Insulin Sensitivity; HDL-C = High-Density Lipoprotein Cholesterol; LDL-C = Low-Density …

## Sheet: Supplementary Table 2
Supplementary Table 2: Nominally signficant mQTLs associated with cg04859490
CpG	SNP	beta	Test statistic	P-value	FDR	CpG chromosome	CpG position	SNP Chromosome	SNP position	mQTL Type	REF	ALT
cg04859490	rs11706717	-0.283637	-4.59882	5.06231e-06	1	chr7	129948349	chr3	189847514	trans	T	C
cg04859490	rs13200235	-0.376487	-4.5972	5.10054e-06	1	chr7	129948349	chr6	24100598	trans	A	G
cg04859490	rs62278560	-0.280406	-4.5357	6.77945e-06	1	chr7	129948349	chr3	189851826	trans	T	A
cg04859490	rs62278563	-0.281148	-4.53939	6.66536e-06	1	chr7	129948349	chr3	189855142	trans	C	T

## Sheet: Supplementary Table 3
Supplementary Table 3: Sensitivity analysis of the effect of the 4 mQTL SNPS from supplementary table 3 on the association between cg04859590 and the insulinogenic index in the Indian children
Regression model	Estimate	Std. Error	z value	Pr(>|z|)	Lower CI	Upper CI
cg04859490 ~ secretion_residual + age + sex + PC1 + PC2 + PC3 + PC4 + PC5 + PC6 + PC7 + PC8 + PC9 + PC10	-0.248712	0.0488653	-5.0898	3.585e-07	-0.344486	-0.152938
cg04859490 ~ secretion_residual + rs11706717 + age + sex + PC1 + PC2 + PC3 + PC4 + PC5 + PC6 + PC7 + PC8 + PC9 + PC10	-0.24535	0.049494	-4.9571	7.154e-07	-0.342358	-0.148343
cg04859490 ~ secretion_residual + rs62278560 + age + sex + PC1 + PC2 + PC3 + PC4 + PC5 + PC6 + PC7 + PC8 + PC9 + PC10	-0.218929	0.0488046	-4.4858	7.263e-06	-0.314585	-0.123274
cg04859490 ~ secretion_residual + rs62278563 + age + sex + PC1 + PC2 + PC3 + PC4 + PC5 + PC6 + PC7 + PC8 + PC9 + PC10	-0.22345	0.048586	-4.5992	4.242e-06	-0.31868	-0.128227
cg04859490 ~ secretion_residual + rs13200235 + age + sex + PC1 + PC2 + PC3 + PC4 + PC5 + PC6 + PC7 + PC8 + PC9 + PC10	-0.241315	0.0492883	-4.896	9.781e-07	-0.337919	-0.144712

## Sheet: Supplementary Table 4
Supplementary Table 4: cis-mQTL analysis for the dmCpGs identified on meta analysis
CpG	SNP	beta	Test statistic	P-value	FDR	CpG chromosome	CpG position	SNP Chromosome	SNP position	mQTL Type	REF	ALT	ALT Frequency	Distance between CpG and mQTL (bp)
cg00368636	rs11977584	0.668703	8.84694	1.01e-16	3.94e-11	chr7	64734674	chr7	64750626	cis	T	C	0.480903	15952
cg00368636	rs2672007	0.668703	8.84694	1.01e-16	3.94e-11	chr7	64734674	chr7	64754971	cis	C	T	0.480903	20297
cg00368636	rs474341	0.668703	8.84694	1.01e-16	3.94e-11	chr7	64734674	chr7	64737545	cis	A	G	0.480903	2871
cg00368636	rs517258	0.668703	8.84694	1.01e-16	3.94e-11	chr7	64734674	chr7	64743183	cis	G	T	0.480903	8509
cg00368636	rs532409	0.668703	8.84694	1.01e-16	3.94e-11	chr7	64734674	chr7	64763167	cis	G	A	0.480903	28493
cg00368636	rs537150	0.668703	8.84694	1.01e-16	3.94e-11	chr7	64734674	chr7	64752578	cis	A	T	0.480903	17904
cg00368636	rs549970	0.668703	8.84694	1.01e-16	3.94e-11	chr7	64734674	chr7	64759913	cis	T	A	0.480903	25239
cg00368636	rs589139	0.668703	8.84694	1.01e-16	3.94e-11	chr7	64734674	chr7	64762751	cis	C	T	0.480903	28077
cg00368636	rs589171	0.668703	8.84694	1.01e-16	3.94e-11	chr7	64734674	chr7	64762769	cis	C	T	0.480903	28095
cg00368636	rs590455	0.668703	8.84694	1.01e-16	3.94e-11	chr7	64734674	chr7	64763033	cis	T	A	0.480903	28359
cg00368636	rs608809	0.668703	8.84694	1.01e-16	3.94e-11	chr7	64734674	chr7	64756869	cis	C	T	0.480903	22195
cg00368636	rs635028	0.668703	8.84694	1.01e-16	3.94e-11	chr7	64734674	chr7	64741772	cis	T	C	0.480903	7098
cg00368636	rs658606	0.668703	8.84694	1.01e-16	3.94e-11	chr7	64734674	chr7	64753427	cis	A	G	0.480903	18753
cg00368636	rs666389	0.668703	8.84694	1.01e-16	3.94e-11	chr7	64734674	chr7	64760534	cis	C	T	0.480903	25860
cg00368636	rs71562986	0.668703	8.84694	1.01e-16	3.94e-11	chr7	64734674	chr7	64754479	cis	C	T	0.480903	19805
cg00368636	rs482461	0.662548	8.70617	2.69e-16	1.01e-10	chr7	64734674	chr7	64765176	cis	A	G	0.482639	30502
cg00368636	GSA-rs7796960	0.673779	8.61113	5.2e-16	1.89e-10	chr7	64734674	chr7	64767457	cis	C	T	0.427083	32783
cg00368636	rs10269825	0.647193	8.1329	1.34e-14	4.08e-09	chr7	64734674	chr7	64739577	cis	C	T	0.430556	4903
cg00368636	rs4717245	0.647193	8.1329	1.34e-14	4.08e-09	chr7	64734674	chr7	64757551	cis	T	A	0.430556	22877
cg00368636	rs9638427	0.647193	8.1329	1.34e-14	4.08e-09	chr7	64734674	chr7	64762034	cis	G	A	0.430556	27360
cg00368636	rs10214965	0.63545	7.97895	3.73e-14	1.07e-08	chr7	64734674	chr7	64738517	cis	T	C	0.428819	3843
cg00368636	rs10214971	0.63545	7.97895	3.73e-14	1.07e-08	chr7	64734674	chr7	64738754	cis	T	C	0.428819	4080
cg00368636	rs10231956	0.63545	7.97895	3.73e-14	1.07e-08	chr7	64734674	chr7	64762394	cis	G	A	0.428819	27720
cg00368636	rs3846968	0.635444	7.92987	5.16e-14	1.47e-08	chr7	64734674	chr7	64733634	cis	G	C	0.427083	1040
cg00368636	rs3846969	0.635444	7.92987	5.16e-14	1.47e-08	chr7	64734674	chr7	64733683	cis	G	A	0.427083	991
cg00368636	rs10949984	-0.558209	-7.31528	2.68e-12	5.89e-07	chr7	64734674	chr7	64766993	cis	G	A	0.465278	32319
cg00368636	rs35888355	-0.534989	-6.94989	2.54e-11	4.92e-06	chr7	64734674	chr7	64762875	cis	G	C	0.461806	28201
cg00368636	rs11772443	-0.532269	-6.94737	2.58e-11	4.99e-06	chr7	64734674	chr7	64761275	cis	T	C	0.467014	26601
cg00368636	rs564679	-0.544274	-6.8255	5.36e-11	9.77e-06	chr7	64734674	chr7	64751848	cis	G	T	0.461806	17174
cg00368636	rs34324184	-0.538988	-6.66836	1.36e-10	2.33e-05	chr7	64734674	chr7	64740133	cis	C	CT	0.4375	5459
cg00368636	rs13221773	-0.520011	-6.50104	3.61e-10	5.89e-05	chr7	64734674	chr7	64818970	cis	A	G	0.475694	84296
cg00368636	rs1352081	-0.520011	-6.50104	3.61e-10	5.89e-05	chr7	64734674	chr7	64823281	cis	C	G	0.475694	88607
cg00368636	rs2200482	-0.520011	-6.50104	3.61e-10	5.89e-05	chr7	64734674	chr7	64809442	cis	C	T	0.475694	74768
cg00368636	rs60621462	-0.520011	-6.50104	3.61e-10	5.89e-05	chr7	64734674	chr7	64823601	cis	C	T	0.475694	88927
cg00368636	rs6952160	-0.496202	-6.22414	1.75e-09	0.000259	chr7	64734674	chr7	64807962	cis	G	C	0.486111	73288
cg00368636	rs4620170	0.498477	6.10972	3.31e-09	0.000473	chr7	64734674	chr7	64804120	cis	G	A	0.460069	69446
cg00368636	rs11486715	0.49826	6.10789	3.34e-09	0.000477	chr7	64734674	chr7	64824571	cis	A	G	0.423611	89897
cg00368636	rs10267906	0.595875	6.09028	3.68e-09	0.000524	chr7	64734674	chr7	64770187	cis	A	G	0.230903	35513
cg00368636	rs7804725	0.577132	6.02551	5.25e-09	0.000726	chr7	64734674	chr7	64781894	cis	G	A	0.241319	47220
cg00368636	rs13244870	0.515138	5.9284	8.92e-09	0.00119616	chr7	64734674	chr7	64794391	cis	C	T	0.328125	59717
cg00368636	rs9638439	0.515138	5.9284	8.92e-09	0.00119616	chr7	64734674	chr7	64800432	cis	C	T	0.328125	65758
cg00368636	rs9638441	0.473526	5.82253	1.58e-08	0.00205175	chr7	64734674	chr7	64807261	cis	C	T	0.463542	72587
cg00368636	rs34615570	0.48182	5.8198	1.6e-08	0.00207959	chr7	64734674	chr7	64734385	cis	TG	T	0.484375	289
cg00368636	rs7796045	-0.470846	-5.79079	1.87e-08	0.00240322	chr7	64734674	chr7	64767609	cis	G	A	0.362847	32935
cg13135286	rs74226968	-1.51614	-18.6218	5.03e-51	3.83e-44	chr1	218302163	chr1	218311278	cis	T	A	0.140625	9115
cg13135286	rs75332983	-1.51614	-18.6218	5.03e-51	3.83e-44	chr1	218302163	chr1	218302164	cis	G	A	0.140625	1
cg13135286	rs116607690	-1.48387	-15.8976	4.52e-41	1.98e-34	chr1	218302163	chr1	218313053	cis	C	G	0.121528	10890
cg13135286	rs139163124	-1.48387	-15.8976	4.52e-41	1.98e-34	chr1	218302163	chr1	218312757	cis	T	A	0.121528	10594
cg13135286	rs114957083	-1.5025	-14.2465	4.61e-35	9.24e-29	chr1	218302163	chr1	218299454	cis	A	G	0.107639	2709
cg13135286	rs484354	-1.00141	-8.93231	5.53e-17	2.2e-11	chr1	218302163	chr1	218328472	cis	A	T	0.126736	26309
cg13135286	exm2260003	-1.00376	-8.72613	2.34e-16	8.8e-11	chr1	218302163	chr1	218333601	cis	T	C	0.118056	31438
cg13135286	rs561672	-0.952862	-7.69785	2.35e-13	6.34e-08	chr1	218302163	chr1	218316070	cis	C	T	0.112847	13907
cg13135286	rs614038	-0.952862	-7.69785	2.35e-13	6.34e-08	chr1	218302163	chr1	218315980	cis	T	C	0.112847	13817
cg13135286	rs74145814	-0.661758	-6.75658	8.08e-11	1.45e-05	chr1	218302163	chr1	218226577	cis	C	A	0.199653	75586
cg13135286	rs511513	-0.76173	-6.7337	9.26e-11	1.65e-05	chr1	218302163	chr1	218332013	cis	T	C	0.147569	29850
cg13135286	rs6663401	-0.620899	-6.58092	2.27e-10	3.78e-05	chr1	218302163	chr1	218230782	cis	G	A	0.217014	71381
cg13135286	rs6659203	-0.737794	-6.46968	4.33e-10	7.02e-05	chr1	218302163	chr1	218277194	cis	T	A	0.130208	24969
cg13135286	rs140539580	-0.783878	-6.0391	4.88e-09	0.000676	chr1	218302163	chr1	218248632	cis	AAC	A	0.104167	53531
cg13819288	rs4849749	-0.689889	-7.29671	3e-12	6.56e-07	chr2	119898838	chr2	119832306	cis	G	A	0.201389	66532
cg13819288	rs36009069	-0.753356	-7.09227	1.07e-11	2.16e-06	chr2	119898838	chr2	119853315	cis	A	G	0.161458	45523
cg13819288	rs75106351	-0.753559	-6.6292	1.71e-10	2.9e-05	chr2	119898838	chr2	119816813	cis	T	C	0.116319	82025
cg13819288	rs116549068	-0.758866	-6.53667	2.94e-10	4.82e-05	chr2	119898838	chr2	119801443	cis	A	C	0.114583	97395
cg13819288	rs13410962	-0.758866	-6.53667	2.94e-10	4.82e-05	chr2	119898838	chr2	119812759	cis	C	T	0.114583	86079
cg13819288	rs1530136	-0.758866	-6.53667	2.94e-10	4.82e-05	chr2	119898838	chr2	119808225	cis	G	A	0.114583	90613
cg13819288	rs10202747	-0.725861	-6.49216	3.8e-10	6.19e-05	chr2	119898838	chr2	119907262	cis	A	G	0.161458	8424
cg13819288	rs13395242	-0.725861	-6.49216	3.8e-10	6.19e-05	chr2	119898838	chr2	119910625	cis	G	C	0.161458	11787
cg13819288	rs13425098	-0.725861	-6.49216	3.8e-10	6.19e-05	chr2	119898838	chr2	119905147	cis	G	A	0.161458	6309
cg13819288	rs141807893	-0.725861	-6.49216	3.8e-10	6.19e-05	chr2	119898838	chr2	119908137	cis	AAG	A	0.161458	9299
cg13819288	rs143070097	-0.725861	-6.49216	3.8e-10	6.19e-05	chr2	119898838	chr2	119911467	cis	TA	T	0.161458	12629
cg13819288	rs7562612	-0.725861	-6.49216	3.8e-10	6.19e-05	chr2	119898838	chr2	119908613	cis	G	A	0.161458	9775
cg13819288	rs9308771	-0.725861	-6.49216	3.8e-10	6.19e-05	chr2	119898838	chr2	119905989	cis	C	T	0.161458	7151
cg13819288	rs9308772	-0.725861	-6.49216	3.8e-10	6.19e-05	chr2	119898838	chr2	119905994	cis	C	T	0.161458	7156
cg13819288	rs9308773	-0.725861	-6.49216	3.8e-10	6.19e-05	chr2	119898838	chr2	119906603	cis	T	C	0.161458	7765
cg13819288	rs9308774	-0.725861	-6.49216	3.8e-10	6.19e-05	chr2	119898838	chr2	119906623	cis	T	G	0.161458	7785
cg13819288	rs1439950	-0.689647	-6.4524	4.78e-10	7.68e-05	chr2	119898838	chr2	119827462	cis	A	G	0.161458	71376
cg13819288	rs745322	-0.689647	-6.4524	4.78e-10	7.68e-05	chr2	119898838	chr2	119825516	cis	T	A	0.161458	73322
cg13819288	rs111838684	-0.691863	-6.18128	2.22e-09	0.000323	chr2	119898838	chr2	119903074	cis	A	G	0.164931	4236
cg13819288	rs13409086	-0.691863	-6.18128	2.22e-09	0.000323	chr2	119898838	chr2	119903318	cis	A	G	0.164931	4480
cg13819288	rs330773	-0.560671	-5.797	1.81e-08	0.00232854	chr2	119898838	chr2	119836043	cis	G	T	0.21875	62795

## Sheet: Supplementary Table 5
Supplementary Table 7: Sensitivity analysis of the effect of the mQTL SNPs on the association between the associated dmCpG and outcome levels in the Gambian children
CpG-outcome effect sizes for mQTL-adjusted models are compared to those from the main EWAS without adjustment for mQTL
mQTL-adjusted regression model: CpG ~ Physiological Outcome + mQTL_SNP + Sex + Age + PC1 + PC2 + PC3 + PC4 + PC5 + PC6 + PC7 + PC8 + PC9 + PC10
CpG-outcome effect sizes that are significantly reduced in adjustment models are highlighted in yellow.
CpG	SNP	Outcome	estimate (main EWAS)	95% CI (adjusted model)	pvalue
cg00368636	rs11977584	SBP residual	0.04	0.0197, 0.0491	4.33032e-06
cg00368636	rs2672007	SBP residual	0.04	0.0197, 0.0491	4.33032e-06
cg00368636	rs474341	SBP residual	0.04	0.0197, 0.0491	4.33032e-06
cg00368636	rs517258	SBP residual	0.04	0.0197, 0.0491	4.33032e-06
cg00368636	rs532409	SBP residual	0.04	0.0197, 0.0491	4.33032e-06
cg00368636	rs537150	SBP residual	0.04	0.0197, 0.0491	4.33032e-06
cg00368636	rs549970	SBP residual	0.04	0.0197, 0.0491	4.33032e-06
cg00368636	rs589139	SBP residual	0.04	0.0197, 0.0491	4.33032e-06
cg00368636	rs589171	SBP residual	0.04	0.0197, 0.0491	4.33032e-06
cg00368636	rs590455	SBP residual	0.04	0.0197, 0.0491	4.33032e-06
cg00368636	rs608809	SBP residual	0.04	0.0197, 0.0491	4.33032e-06
cg00368636	rs635028	SBP residual	0.04	0.0197, 0.0491	4.33032e-06
cg00368636	rs658606	SBP residual	0.04	0.0197, 0.0491	4.33032e-06
cg00368636	rs666389	SBP residual	0.04	0.0197, 0.0491	4.33032e-06
cg00368636	rs71562986	SBP residual	0.04	0.0197, 0.0491	4.33032e-06
cg00368636	rs482461	SBP residual	0.04	0.0198, 0.0492	4.29049e-06
cg00368636	GSA-rs7796960	SBP residual	0.04	0.0171, 0.0475	3.05243e-05
cg00368636	rs10269825	SBP residual	0.04	0.0173, 0.0492	4.2838e-05
cg00368636	rs4717245	SBP residual	0.04	0.0173, 0.0492	4.2838e-05
cg00368636	rs9638427	SBP residual	0.04	0.0173, 0.0492	4.2838e-05
cg00368636	rs10214965	SBP residual	0.04	0.0174, 0.0493	4.02909e-05
cg00368636	rs10214971	SBP residual	0.04	0.0174, 0.0493	4.02909e-05
cg00368636	rs10231956	SBP residual	0.04	0.0174, 0.0493	4.02909e-05
cg00368636	rs3846968	SBP residual	0.04	0.0176, 0.0493	3.61174e-05
cg00368636	rs3846969	SBP residual	0.04	0.0176, 0.0493	3.61174e-05
cg00368636	rs10949984	SBP residual	0.04	0.0202, 0.0509	5.80246e-06
cg00368636	rs35888355	SBP residual	0.04	0.02, 0.0516	8.83833e-06
cg00368636	rs11772443	SBP residual	0.04	0.0207, 0.0517	4.74168e-06
cg00368636	rs564679	SBP residual	0.04	0.0167, 0.0535	0.000184867
cg00368636	rs34324184	SBP residual	0.04	0.016, 0.0495	0.000130014
cg00368636	rs13221773	SBP residual	0.04	0.0174, 0.0516	7.54432e-05
cg00368636	rs1352081	SBP residual	0.04	0.0174, 0.0516	7.54432e-05
cg00368636	rs2200482	SBP residual	0.04	0.0174, 0.0516	7.54432e-05
cg00368636	rs60621462	SBP residual	0.04	0.0174, 0.0516	7.54432e-05
cg00368636	rs6952160	SBP residual	0.04	0.0178, 0.0535	8.86434e-05
cg00368636	rs4620170	SBP residual	0.04	0.0183, 0.0518	4.20793e-05
cg00368636	rs11486715	SBP residual	0.04	0.0195, 0.0523	1.81112e-05
cg00368636	rs10267906	SBP residual	0.04	0.0172, 0.0524	0.000105285
cg00368636	rs7804725	SBP residual	0.04	0.0174, 0.0534	0.000114362
cg00368636	rs13244870	SBP residual	0.04	0.0178, 0.0519	6.42305e-05
cg00368636	rs9638439	SBP residual	0.04	0.0178, 0.0519	6.42305e-05
cg00368636	rs9638441	SBP residual	0.04	0.0189, 0.052	2.74786e-05
cg00368636	rs34615570	SBP residual	0.04	0.017, 0.0524	0.000124487
cg00368636	rs7796045	SBP residual	0.04	0.016, 0.0521	0.00021435
cg13135286	rs74226968	LDL-C residual	-4.858	-1.2438, 0.0336	0.063352
cg13135286	rs75332983	LDL-C residual	-4.858	-1.2438, 0.0336	0.063352
cg13135286	rs116607690	LDL-C residual	-4.858	-1.2303, 0.0759	0.0832435
cg13135286	rs139163124	LDL-C residual	-4.858	-1.2303, 0.0759	0.0832435
cg13135286	rs114957083	LDL-C residual	-4.858	-1.8851, -0.0505	0.0386555
cg13135286	rs484354	LDL-C residual	-4.858	-2.6116, 0.1515	0.0809741
cg13135286	exm2260003	LDL-C residual	-4.858	-2.4562, 0.1861	0.0922058
cg13135286	rs561672	LDL-C residual	-4.858	-2.4556, 0.2341	0.105491
cg13135286	rs614038	LDL-C residual	-4.858	-2.4556, 0.2341	0.105491
cg13135286	rs74145814	LDL-C residual	-4.858	-9.3169, -1.4881	0.00682961
cg13135286	rs511513	LDL-C residual	-4.858	-3.3183, 0.4018	0.124399
cg13135286	rs6663401	LDL-C residual	-4.858	-9.0194, -1.4353	0.00689682
cg13135286	rs6659203	LDL-C residual	-4.858	-4.2255, 0.4761	0.118051
cg13135286	rs140539580	LDL-C residual	-4.858	-3.5911, -0.112	0.0369691
cg13819288	rs4849749	LDL-C residual	-2.259	-4.028, -0.6754	0.00596685
cg13819288	rs36009069	LDL-C residual	-2.259	-5.9451, -0.5446	0.018509
cg13819288	rs75106351	LDL-C residual	-2.259	-4.0112, -0.9225	0.00174373
cg13819288	rs116549068	LDL-C residual	-2.259	-4.005, -0.9482	0.00149379
cg13819288	rs13410962	LDL-C residual	-2.259	-4.005, -0.9482	0.00149379
cg13819288	rs1530136	LDL-C residual	-2.259	-4.005, -0.9482	0.00149379
cg13819288	rs10202747	LDL-C residual	-2.259	-5.5453, -1.0774	0.00366989
cg13819288	rs13395242	LDL-C residual	-2.259	-5.5453, -1.0774	0.00366989
cg13819288	rs13425098	LDL-C residual	-2.259	-5.5453, -1.0774	0.00366989
cg13819288	rs141807893	LDL-C residual	-2.259	-5.5453, -1.0774	0.00366989
cg13819288	rs143070097	LDL-C residual	-2.259	-5.5453, -1.0774	0.00366989
cg13819288	rs7562612	LDL-C residual	-2.259	-5.5453, -1.0774	0.00366989
cg13819288	rs9308771	LDL-C residual	-2.259	-5.5453, -1.0774	0.00366989
cg13819288	rs9308772	LDL-C residual	-2.259	-5.5453, -1.0774	0.00366989
cg13819288	rs9308773	LDL-C residual	-2.259	-5.5453, -1.0774	0.00366989
cg13819288	rs9308774	LDL-C residual	-2.259	-5.5453, -1.0774	0.00366989
cg13819288	rs1439950	LDL-C residual	-2.259	-4.8867, -0.7699	0.00708051
cg13819288	rs745322	LDL-C residual	-2.259	-4.8867, -0.7699	0.00708051
cg13819288	rs111838684	LDL-C residual	-2.259	-5.5565, -1.319	0.00147251
cg13819288	rs13409086	LDL-C residual	-2.259	-5.5565, -1.319	0.00147251
cg13819288	rs330773	LDL-C residual	-2.259	-4.4152, -1.0879	0.00118848

## Sheet: Supplementary Table 6
Supplementary Table 5: Association of identified cis-mQTL SNPs with LDL-Cholesterol levels
CpG	SNP	Outcome	Estimate	Std. Error	t value	Pr(>|t|)	FDR
cg13135286	rs116607690	LDL	0.268015	0.0752783	3.56033	0.000444	0.0116804
cg13135286	rs139163124	LDL	0.268015	0.0752783	3.56033	0.000444	0.0116804
cg13135286	rs6659203	LDL	0.267097	0.0709387	3.76518	0.000208	0.0116804
cg13135286	rs561672	LDL	0.270861	0.0830744	3.26046	0.0012676	0.020028
cg13135286	rs614038	LDL	0.270861	0.0830744	3.26046	0.0012676	0.020028
cg13135286	rs74226968	LDL	0.225837	0.0720983	3.13234	0.00194158	0.0219121
cg13135286	rs75332983	LDL	0.225837	0.0720983	3.13234	0.00194158	0.0219121

## Sheet: Supplementary Table 7
Supplemetary table 6: cg13135286 mQTL SNPs LD analysis
#captured 7 of 7 alleles at r^2 >= 0.8
#captured 100 percent of alleles with mean r^2 of 0.956
#using 3 Tag SNPs in 3 tests.
Allele	Best Test	r^2 w/test
rs6659203	rs6659203	1
rs75332983	rs75332983	1
rs74226968	rs75332983	1
rs139163124	rs75332983	0.845
rs116607690	rs75332983	0.845
rs614038	rs614038	1
rs561672	rs614038	1
Test	Alleles Captured
rs75332983	rs74226968,rs75332983,rs116607690,rs139163124
rs614038	rs614038,rs561672
rs6659203	rs6659203

## Sheet: Supplementary Table 8
Supplementary Table 8: Causal mediation analysis testing the hypothesis that methylation at cg13135286 mediates the association between 3 tagging methQTL SNPs and LDL-cholesterol levels.
1. cg13135286 mediating the effect of rs75332983 on LDL-Cholestrol levels:
Causal Mediation Analysis
Nonparametric Bootstrap Confidence Intervals with the Percentile Method
	Estimate	95% CI Lower	95% CI Upper	p-value
ACME	0.699	-0.179	1.61	0.1092
ADE	-0.398	-1.307	0.49	0.3472
Total Effect	0.302	0.102	0.5	0.0024	**
Prop. Mediated	2.319	-0.712	8.89	0.1116
2. cg13135286 mediating the effect of rs614038 on LDL-Cholestrol levels:
Causal Mediation Analysis
Nonparametric Bootstrap Confidence Intervals with the Percentile Method
	Estimate	95% CI Lower	95% CI Upper	p-value
ACME	0.1242	-0.01	0.27	0.072	.
ADE	0.104	-0.16	0.35	0.417
Total Effect	0.2282	0.0297	0.42	0.028	*
Prop. Mediated	0.5443	-0.1392	3.22	0.098	.
3. cg13135286 mediating the effect of rs6659203 on LDL-Cholestrol levels:
Causal Mediation Analysis
Nonparametric Bootstrap Confidence Intervals with the Percentile Method
	Estimate	95% CI Lower	95% CI Upper	p-value
ACME	0.06649	-0.00834	0.14	0.072	.
ADE	0.19121	-0.00345	0.39	0.053	.
Total Effect	0.2577	0.05869	0.46	0.013	*
Prop. Mediated	0.25802	-0.05368	0.92	0.082	.
